# Supplementary material for: The impacts of allopolyploidization on Methyl-CpG-Binding Domain (MBD) gene family in Brassica napus
Source: BMC Plant Biol. 2022 Mar 7;22:103. doi: 10.1186/s12870-022-03485-0 (PMC8900393; doi:10.1186/s12870-022-03485-0)
Supplement: Supplementary file 1 — Additional file 1: Table S1. The five duplicated types of MBD genes in B. napus and its ancestors. [file 12870_2022_3485_MOESM1_ESM.xlsx]

## Sheet: Sheet1
Table S1. The five duplicated types of MBD genes in B. napus and its ancestors.
Gene name	WGD	TD	PD	TRD	DSD
BrMBD2				√	√
BrMBD4a	√			√
BrMBD4b	√				√
BrMBD6a	√				√
BrMBD6b	√			√
BrMBD6c	√				√
BrMBD10a	√				√
BrMBD10b	√				√
BrMBD11a					√
BrMBD11b	√			√	√
BoMBD2				√	√
BoMBD4a	√			√
BoMBD4b	√				√
BoMBD6a	√				√
BoMBD6b	√			√	√
BoMBD6c	√				√
BoMBD9
BoMBD10a	√				√
BoMBD10b	√				√
BoMBD10c	√				√
BoMBD11	√				√
BnCMBD2a				√	√
BnAMBD2b					√
BnAMBD4a					√
BnCMBD4b					√
BnCMBD4c					√
BnAMBD4d					√
BnCMBD6a				√	√
BnCMBD6b	√			√
BnAMBD6c	√				√
BnCMBD6d	√			√	√
BnAMBD6e	√				√
BnCMBD6f	√				√
BnAMBD6g	√			√
BnCMBD10a	√				√
BnAMBD10b				√	√
BnCMBD10c	√				√
BnCMBD10d	√				√
BnAMBD10e				√	√
BnAMBD11a				√	√
BnCMBD11b					√
BnCMBD11c	√				√
BnAMBD11d	√			√	√
Note: WGD, whole genome duplication; TD, tandem duplication; PD, proximal duplication; TRD, transposed duplication; DSD, dispersed duplication.
