# Supplementary material for: The impacts of allopolyploidization on Methyl-CpG-Binding Domain (MBD) gene family in Brassica napus
Source: BMC Plant Biol. 2022 Mar 7;22:103. doi: 10.1186/s12870-022-03485-0 (PMC8900393; doi:10.1186/s12870-022-03485-0)
Supplement: Supplementary file 2 — Additional file 2: Table S2. The upstream and downstream transposable elements of MBD genes. [file 12870_2022_3485_MOESM2_ESM.xlsx]

## Sheet: Sheet1
Table S2. The upstream and downstream transposable elements of MBD genes.
	Fragments
Repeat Class	Bra	Bol	Bna
Integrated Virus	2	0	0
Caulimoviridae	2	0	0
Repetitive Element	0	1	0
Interspersed Repeat	3	0	3
DNA transposon	41	51	105
Academ	1	0	1
Crypton	1	0	2
CryptonV	1	0	1
EnSpm/CACTA	9	4	11
Harbinger	5	9	11
Helitron	3	8	20
IS3EU	0	1	1
ISL2EU	1	1	2
Kolobok	2	0	1
Mariner/Tc1	4	5	8
MuDR	5	8	13
hAT	9	11	26
Ginger1	0	1	1
Zator	0	1	0
piggyBac	0	1	1
Sola	0	0	1
Sola3	0	0	1
Endogenous Retrovirus	1	5	2
ERV1	0	3	1
ERV2	1	0	0
LTR Retrotransposon	26	21	48
BEL	2	3	4
Copia	15	7	15
DIRS	0	1	1
Gypsy	6	8	23
Non-LTR Retrotransposon	15	10	27
Daphne	1	0	0
Kiri	1	0	1
L1	5	2	9
Outcast	1	0	0
Penelope	4	1	5
R4	1	0	1
RTEX	1	2	3
Ambal	0	1	0
CR1	0	1	1
Jockey	0	0	1
Loa	0	0	1
NeSL	0	0	1
R1	0	0	1
RTE	0	1	0
SINE	0	1	3
SINE2/tRNA	0	1	3
Tx1	1	0	0
Multicopy gene	2	2	4
tRNA	2	2	4
Transposable Element	83	88	182
Total	90	90	189
