# Supplementary material for: The impacts of allopolyploidization on Methyl-CpG-Binding Domain (MBD) gene family in Brassica napus
Source: BMC Plant Biol. 2022 Mar 7;22:103. doi: 10.1186/s12870-022-03485-0 (PMC8900393; doi:10.1186/s12870-022-03485-0)
Supplement: Supplementary file 4 — Additional file 4: Table S3. MBD family member characteristics and subcellular localization. [file 12870_2022_3485_MOESM4_ESM.xlsx]

## Sheet: Sheet1
Table S3 MBD family member characteristics and subcellular localization.
Gene name	gene ID	Chromosome			Strand	CDs (bp)	Protein Length(aa)	MW(kDa)	GRAVY	Instability index	pI	Subcellular location
		No.	Start	End
BrMBD2	Bra038936	A08	8401314	8402538	+	777	258	28.8603	-0.781	68.04	6.04	nucl: 13.5, cyto_nucl: 7.5
BrMBD4a	Bra040421	A04	203937	205787	-	1116	371	41.6412	-0.676	65.61	6.7	nucl: 8, cysk: 3, chlo: 2, cyto: 1
BrMBD4b	Bra007723	A09	32084456	32086106	+	1302	433	48.3843	-0.731	66.39	5.96	nucl: 13, chlo: 1
BrMBD6a	Bra020318	A02	5155112	5156116	-	690	229	24.7005	-0.848	51.95	9.28	nucl: 13, mito: 1
BrMBD6b	Bra006718	A03	4782988	4783786	-	522	173	19.5536	-1.162	53.08	9.28	nucl: 13, chlo: 1
BrMBD6c	Bra002571	A10	8883614	8887200	+	1818	605	67.3032	-0.602	42.9	8.52	nucl: 11, cyto: 2, cysk: 1
BrMBD10a	Bra016665	A08	18708262	18709842	+	1026	341	37.3357	-1.339	48.77	4.73	nucl: 10, cyto: 4
BrMBD10b	Bra026773	A09	35384166	35385571	+	897	298	32.4257	-1.015	45.74	4.64	nucl: 10, cyto: 3, chlo: 1
BrMBD11a	Bra021136	A01	22952530	22953609	-	744	247	26.7722	-1.234	51.34	4.87	nucl: 14
BrMBD11b	Bra027207	A05	20429987	20434941	-	1587	528	59.2329	-0.31	48.81	9.56	plas: 7, E.R.: 3, chlo: 1, mito: 1, vacu: 1, pero: 1
BoMBD2	Bol027014	C08	10444977	10446209	+	777	258	28.8323	-0.779	68.33	6.04	nucl:13.5, cyto_nucl:7.5
BoMBD4a	Bol014444	C04	15020861	15021773	+	561	186	21.1219	-0.827	53.55	5.64	chlo:5, nucl:5, cyto:3, extr:1
BoMBD4b	Bol045714	C08	33485178	33486056	+	651	216	23.8959	-0.723	50.71	5.59	nucl: 12, chlo: 1, plas: 1
BoMBD6a	Bol015483	C02	7904228	7905258	-	690	229	24.5252	-0.783	54.24	8.48	nucl: 13, mito: 1
BoMBD6b	Bol025936	C03	5380213	5383878	-	1956	651	71.9405	-0.461	41.94	6.73	cysk: 13, nucl: 1
BoMBD6c	Bol017308	C09	27299327	27303817	+	1761	586	65.2898	-0.646	42.59	8.75	nucl: 11, cyto: 2, pero: 1
BoMBD9	Bol001520	Scaffold000438	101473	109963	+	6450	2149	238.36	-0.467	51.48	5.39	nucl: 11, cyto: 2, mito: 1
BoMBD10a	Bol038131	C05	5801548	5802995	-	1035	344	37.4678	-1.306	38.31	4.75	nucl: 11, cyto: 2, mito: 1
BoMBD10b	Bol029242	C08	19548041	19549573	-	990	329	36.2205	-1.382	46.34	4.75	nucl: 10, cyto: 4
BoMBD10c	Bol031558	C08	37502019	37503493	+	924	307	33.5458	-1.11	49.98	4.67	nucl: 11, cyto: 2, chlo: 1
BoMBD11	Bol034733	C01	33228790	33229905	-	762	253	27.1804	-1.275	56.04	4.74	nucl: 14
BnCMBD2a	BnaC08g08040D	chrC08	11897546	11900830	+	777	258	28.8763	-0.799	67	5.79	nucl: 13.5, cyto_nucl: 7.5
BnAMBD2b	BnaA08g07240D	chrA08	7243261	7245044	-	777	258	28.8864	-0.794	68.79	6.04	nucl: 13.5, cyto_nucl: 7.5
BnAMBD4a	BnaA04g00200D	chrA04	105009	106884	-	1116	371	41.5831	-0.668	65.09	7.06	nucl: 8, cysk: 3, chlo: 2, cyto: 1
BnCMBD4b	BnaC04g21020D	chrC04	21950766	21952560	-	1116	371	41.8413	-0.7	63.76	6.7	nucl: 8, cysk: 3, chlo: 2, cyto: 1
BnCMBD4c	BnaCnng43280D	chrCnn_random	42367280	42368279	+	651	216	23.994	-0.747	47.48	5.28	nucl: 11, chlo: 2, mito: 1
BnAMBD4d	BnaA09g55650D	chrA09	3350294	3352039	-	1275	424	47.4092	-0.727	69.31	6.1	nucl: 13, cyto: 1
BnCMBD6a	BnaCnng34510D	chrCnn_random	32750113	32751379	-	690	229	24.5043	-0.779	54.63	9.16	nucl: 13, mito: 1
BnCMBD6b	BnaC02g09990D	chrC02	5632031	5633365	-	690	229	24.5632	-0.776	53.5	8.48	nucl: 13, mito: 1
BnAMBD6c	BnaA02g07070D	chrA02	3353866	3355263	-	690	229	24.6324	-0.831	50.87	9.39	nucl: 13, mito: 1
BnCMBD6d	BnaC03g12020D	chrC03	5829343	5831150	-	975	324	35.7973	-0.725	50.77	9.42	nucl: 11, cyto: 2, extr: 1
BnAMBD6e	BnaA10g12390D	chrA10	10229889	10233653	+	1626	541	59.8095	-0.647	41.48	8.91	nucl: 12, chlo: 1, cyto: 1
BnCMBD6f	BnaC09g34680D	chrC09	38188096	38196319	-	1650	549	60.8268	-0.655	42.01	9.09	nucl: 13, cyto: 1
BnAMBD6g	BnaA03g09500D	chrA03	4261863	4262672	-	537	178	19.9871	-1.129	49.07	9.12	nucl: 12, mito: 1, extr: 1
BnCMBD10a	BnaC08g16590D	chrC08	20542537	20544451	-	990	329	36.2044	-1.392	46.92	4.75	nucl: 11, cyto: 3
BnAMBD10b	BnaA08g23900D	chrA08	16857753	16859813	+	1056	351	38.5301	-1.336	44.18	4.77	nucl: 11, cyto: 3
BnCMBD10c	BnaC05g11640D	chrC05	6766557	6768838	-	1047	348	37.9909	-1.157	43.35	4.97	chlo: 9, nucl: 3, mito: 2
BnCMBD10d	BnaC08g38940D	chrC08	34936074	34937927	+	867	288	31.5907	-1.085	53.97	4.71	nucl: 11, cyto: 2, chlo: 1
BnAMBD10e	BnaA09g56750D	chrA09_random	3873220	3874986	-	897	298	32.3946	-1.006	46.74	4.6	nucl: 10, cyto: 3, chlo: 1
BnAMBD11a	BnaA01g28500D	chrA01	19856584	19858041	-	735	244	26.3607	-1.205	51.99	4.74	nucl: 13, plas: 1
BnCMBD11b	BnaC01g35800D	chrC01	35167679	35169326	-	918	305	33.3546	-1.18	47.34	5.42	nucl: 14
BnCMBD11c	BnaC05g37500D	chrC05	36482142	36485649	-	1272	423	47.338	-0.352	48.31	9.3	cyto: 6, nucl: 2, mito: 2, E.R.: 1.5, E.R._plas: 1.5, chlo: 1, vacu: 1
BnAMBD11d	BnaA05g23720D	chrA05	17909677	17916525	-	1650	549	61.1089	-0.263	47.92	9.47	plas: 8, E.R.: 2, chlo: 1, mito: 1, vacu: 1, pero: 1
Note：MW, molecular weight; GRAVY, grand average of hydropathicity; PI, isoelectric point; nucl, nucleus; cyto, cytoplasm; chlo, chloroplast; extr, extracelular; plas, plasma membrane; mito, mitocondria; cysk, cytoskeleton; pero, peroxisome; E.R., endoplasmic reticulum; vacu, vacuolar membrane.
