# Supplementary material for: The impacts of allopolyploidization on Methyl-CpG-Binding Domain (MBD) gene family in Brassica napus
Source: BMC Plant Biol. 2022 Mar 7;22:103. doi: 10.1186/s12870-022-03485-0 (PMC8900393; doi:10.1186/s12870-022-03485-0)
Supplement: Supplementary file 5 — Additional file 5: Table S4. Synteny analysis of MBD genes in B. rapa, B. oleracea, B. napus and A. thaliana. [file 12870_2022_3485_MOESM5_ESM.xlsx]

## Sheet: Sheet1
Table S4. Syntenic analysis of MBD genes in B. rapa, B. oleracea, B. napus and A. thaliana.
Gene type	Block	Br			Bo			BnA			BnC
		LF	MF1	MF2	LF	MF1	MF2	LF	MF1	MF2	LF	MF1	MF2
AtMBD1	U
AtMBD2	S			BrMBD2			BoMBD2			BnAMBD2b			BnCMBD2a
AtMBD3	O
AtMBD4	N	BrMBD4b	BrMBD4a		BoMBD4b	BoMBD4a		BnAMBD4d	BnAMBD4a			BnCMBD4b
AtMBD5	M
AtMBD6	Wb		BrMBD6b	BrMBD6a			BoMBD6a		BnAMBD6g	BnAMBD6c			BnCMBD6b
AtMBD7	Wb
AtMBD8	B
AtMBD9	F
AtMBD10	A		BrMBD10a	BrMBD10b	BoMBD10a	BoMBD10b	BoMBD10c		BnAMBD10b	BnAMBD10e	BnCMBD10c	BnCMBD10a	BnCMBD10d
AtMBD11	F		BrMBD11a			BoMBD11			BnAMBD11a			BnCMBD11b
AtMBD12	S			BrMBD2			BoMBD2			BnAMBD2b			BnCMBD2a
AtMBD13	Wb
LF: Least Fractioned subgenome. MFs (MF1 and MF2): More Fractioned subgenomes. Block: 24 ancestral genomic blocks.
