# Supplementary material for: The impacts of allopolyploidization on Methyl-CpG-Binding Domain (MBD) gene family in Brassica napus
Source: BMC Plant Biol. 2022 Mar 7;22:103. doi: 10.1186/s12870-022-03485-0 (PMC8900393; doi:10.1186/s12870-022-03485-0)
Supplement: Supplementary file 6 — Additional file 6: Table S5. FPKM values of MBD genes in B. rapa, B. oleracea and B. napus. [file 12870_2022_3485_MOESM6_ESM.xlsx]

## Sheet: Sheet1
Table S5. FPKM values of MBD genes in B. rapa, B. oleracea and B. napus.
Gene name	F1_FPKM	F2_FPKM	F3_FPKM	L1_FPKM	L2_FPKM	L3_FPKM	Q1_FPKM	Q2_FPKM	Q3_FPKM	S1_FPKM	S2_FPKM	S3_FPKM
BrMBD2	5.08	6.45	7.46	3.79	4.82	5.68	8.13	2.92	7.88	3.47	4.87	8.12
BrMBD4a	40.18	30.54	23.01	2.3	4.04	4.27	7.24	7.61	7.55	4.11	2.78	1.99
BrMBD4b	18.47	20.49	23.12	10.56	8	6.94	32.27	21.91	29.82	20.83	17.76	21.47
BrMBD6a	7.59	19.93	7.18	9.34	7.43	16.34	17.96	21.39	11.23	10.81	9.81	9.24
BrMBD6b	11.06	4.23	1.51	1.09	2.2	1.21	4.17	2.12	4.44	0.58	0.4	0.39
BrMBD6c	5.39	7.62	7.88	1.86	2.27	3.04	6.24	8.44	5.58	4.36	4.17	4.17
BrMBD10a	140.02	88.97	90.74	133.4	162.96	152.24	117.89	106.08	91.61	162.15	182.69	97.59
BrMBD10b	5.67	7.68	3.37	14.84	21.78	33.16	36.75	16.29	21.09	27.16	30.67	8.12
BrMBD11a	33.11	41.39	23.31	46.85	41.6	59.8	36.54	39.92	45.11	43.33	30.17	31.82
BrMBD11b	1.65	2.02	2.31	9.34	6.93	7.45	2.04	2.51	3.52	4.17	4.81	2.61
BoMBD2	13.81	18.2	15.01	9.79	13.5	11.96	21.83	23.55	17.87	15.98	19.59	24.05
BoMBD4a	5.63	10.7	7.08	4.91	1.32	2.04	12.94	17.03	10.91	2.04	1.6	0.45
BoMBD4b	31.89	32.21	40.03	20.67	25.17	19.97	48.91	47.83	39.66	29.25	31.88	61.1
BoMBD6a	9.98	14.21	12.67	7.98	7.63	9.01	9.88	9.05	11.47	9	12.6	12.58
BoMBD6b	3.73	3.9	3.51	0.61	1.92	1.04	1.57	1.86	1.67	2.09	2.72	1.44
BoMBD6c	7.03	7.27	6.56	9.56	5.69	6.67	6.67	6.01	7.61	11.66	9.29	13.17
BoMBD9	5.25	5.77	5.71	5.95	4.77	6.21	7.88	8.02	7.22	7.46	8.23	7.4
BoMBD10a	42.83	44.73	53.33	139.72	152.03	156.08	20.72	17.66	48.7	159.63	156.82	393.9
BoMBD10b	68.33	86.19	76.46	182.45	146.34	150.18	72.51	60.26	78.86	199.08	163.56	346.57
BoMBD10c	0.96	0.7	0.59	5.68	4.78	4.73	4.25	3.1	0.13	5.34	5.42	4.51
BoMBD11	48.21	51.91	49.11	96.45	95.7	101.51	76.43	71.9	75.5	122.52	94.02	171.26
BnCMBD2a	3.94	5.84	3.36	9.78	8.59	5.8	6.98	4.2	3.87	12.46	6.75	9.73
BnAMBD2b	3.53	4.34	5.24	5.55	4.21	2.26	8.79	2.56	3.73	9.55	9.43	15.92
BnAMBD4a	6.54	5.06	7.62	0	0.19	0	0.52	0.12	0.36	0.18	0.27	0.11
BnCMBD4b	2.58	2.04	2.84	2.67	0.87	1.27	2.8	3.63	2.19	3.05	2.23	2.31
BnCMBD4c	19.17	20.92	17.32	35.8	31.54	26.27	25.56	26.57	29.47	25.13	27.51	25.63
BnAMBD4d	8.15	8.85	9.76	15.94	12.69	8.99	13.66	9.97	10.66	11.99	14.77	11.94
BnCMBD6a	0	0	0	0	0	0	0	0	0	0	0	0
BnCMBD6b	6.53	3.59	3.97	5.07	3.45	2.24	4.23	6.44	5.78	5.9	4.89	4.49
BnAMBD6c	10.17	12.81	11.49	3.38	8.45	3.36	8.51	5.93	7.2	7.97	3.67	5.09
BnCMBD6d	1.21	1.92	1.45	2.34	1.14	1.6	1.12	1.34	0.84	5.17	3.38	2.17
BnAMBD6e	11.59	8.03	9.52	2.58	3.83	1.67	2.04	1.96	2.52	2.12	2.17	2.2
BnCMBD6f	1.43	2.76	1.59	4.51	6.72	4.03	2.46	2.21	2.7	4.06	3.6	3.77
BnAMBD6g	0.88	3.09	2.9	2.33	3.34	0.51	3.53	1.31	1.35	1.8	4.37	5.49
BnCMBD10a	34.44	34.03	33.93	128.23	207.65	202.02	39.08	37.8	42.73	50.33	54.38	71.46
BnAMBD10b	46.71	54.99	53.29	169.4	250.13	280.6	52.27	53.42	59.83	87.28	81.42	95.72
BnCMBD10c	9.22	11.69	11.38	48.39	62.08	71.72	7.98	9.24	8.08	22.96	23.41	30.84
BnCMBD10d	1.39	2.22	2.03	17.92	24.51	30.25	6.35	2.37	1.89	12.28	13.02	16.19
BnAMBD10e	0.33	1.46	1.14	23.37	43.83	34.77	16.81	5.57	3.98	9.6	9.72	14.49
BnAMBD11a	11.39	9.83	12.7	73.74	67.71	62.26	23.53	25.9	32.08	43.75	58.99	48.54
BnCMBD11b	10.67	9.16	11.05	46.2	45.57	45.33	12.88	11.79	15.57	19.33	22.66	17.48
BnCMBD11c	0.2	0.94	0.21	0.41	0.12	0.64	3.67	2.81	3.22	2.2	0.94	1.66
BnAMBD11d	0.92	1.07	1.09	1.55	1.36	1.98	3.08	2.73	1.65	1.01	1.86	1.66
