# Supplementary material for: The impacts of allopolyploidization on Methyl-CpG-Binding Domain (MBD) gene family in Brassica napus
Source: BMC Plant Biol. 2022 Mar 7;22:103. doi: 10.1186/s12870-022-03485-0 (PMC8900393; doi:10.1186/s12870-022-03485-0)
Supplement: Supplementary file 7 — Additional file 7: Table S6. The |log2FC| of MBD genes in four tissues. [file 12870_2022_3485_MOESM7_ESM.xlsx]

## Sheet: Sheet1
Table S6. The |log2FC| of MBD genes in four tissues.
Gene name	|log2FC| in flowers	|log2FC| in leaves	|log2FC| in siliques	|log2FC| in stems
MBD4	0.809425	3.83972	0.291958	0.447005
MBD6	1.54302	0.357756	0.80872	3.12327
MBD10	0.195916	1.51199	0.977832	1.85453
MBD11	5.35086	3.05561	8.23346	5.53933
Note: The value of |log2FC| > 1 meant the gene expression was biased to B. rapa, otherwise, |log2FC| < 1 meant it was biased to B. oleracea, and |log2FC| = 0 meant this gene had no obvious bias.
